# Supplementary material for: The Rise of Hypothesis-Driven Artificial Intelligence in Oncology
Source: Cancers (Basel). 2024 Feb 18;16(4):822. doi: 10.3390/cancers16040822 (PMC10886811; doi:10.3390/cancers16040822)
Supplement: Supplementary file 1 [file cancers-16-00822-s001.zip]

Archive with 1 entries (1 files):
- cancers-2796700-supplementary.pdf
